# Supplementary material for: Infective Endocarditis of the TAVI Prosthesis: Emerging New Challenges
Source: Diagnostics (Basel). 2025 Mar 23;15(7):814. doi: 10.3390/diagnostics15070814 (PMC11988515; doi:10.3390/diagnostics15070814)
Supplement: Supplementary file 1 [file diagnostics-15-00814-s001.zip]

Archive with 2 entries (2 files):
- Videos S1.mp4
- Videos S2.mp4
